# Supplementary material for: Ferrate (VI), Fenton Reaction and Its Modification: An Effective Method of Removing SARS-CoV-2 RNA from Hospital Wastewater
Source: Pathogens. 2022 Apr 9;11(4):450. doi: 10.3390/pathogens11040450 (PMC9027194; doi:10.3390/pathogens11040450)
Supplement: Supplementary file 1 [file pathogens-11-00450-s001.zip]

Archive with 1 entries (1 files):
- pathogens-1546133-supplementary.pdf
